# Supplementary material for: Exploring the Chemical Profiles and Biological Values of Two Spondias Species (S. dulcis and S. mombin): Valuable Sources of Bioactive Natural Products
Source: Antioxidants (Basel). 2021 Nov 5;10(11):1771. doi: 10.3390/antiox10111771 (PMC8614698; doi:10.3390/antiox10111771)
Supplement: Supplementary file 1 [file antioxidants-10-01771-s001.zip]

Archive with 1 entries (1 files):
- antioxidants-1439531-supplementary.pdf
